# Supplementary material for: A patient with polymerase E1 deficiency (POLE1): clinical features and overlap with DNA breakage/instability syndromes
Source: BMC Med Genet. 2015 May 7;16:31. doi: 10.1186/s12881-015-0177-y (PMC4630961; doi:10.1186/s12881-015-0177-y)
Supplement: Additonal file 1: Table S1. — Trio-Exome sequencing data. [file 12881_2015_177_MOESM1_ESM.xlsx]

## Sheet: NGS_data
Supp. Table1: Trio-Exome Sequencing Summary
NGS summary for each sample		Patient CMH812	Mother CMH813	Father CMH814
Total captured (G)		8.8	6.14	6.79
mean target coverage		77.5	57.7	66.7
median target coverage		65X	48X	56X
Total number of variants detected		494957	426381	426128
Total number of variants [MAF <1%]		915	920	897
Homozygous		37	33	74
	CAT1-2	3	1	7
	CAT3	34	32	67
Variant(s) shared by the trio		1	1	1
Pathogenic variant(s) in same gene		1*	1*	1*
Heterozygous		877	887	823
	CAT1-2	46	46	26
	CAT3	831	841	797
	cHET	58	57
Pathogenic variant(s) in same gene, shared by the trio	Common in samples	0	0	0
# X-linked		21	16	9
Pathogenic variant(s) in same gene		1**	1**	0
LEGEND:
NS: nonsynonymous
cHEt: compound heterozygous
Interpretation
ACMG criteria: CAT1	Pathogenic
CAT2	Likely-Pathogenic
CAT3	VUS = variant of uknown signficance
MAF guidance	Autosomal dominant MAF <0.4%
	Autosomal Recessive MAF <1%
	Autosomal dominant MAF <0.4% (Male)
* POLE1, patient is homozygous, parents are carrier
** G6PD, heterozygous carrier
